# Supplementary material for: ReClassification of Patients with Ambiguous CA125 for Optimised Pre-Surgical Triage
Source: Diagnostics (Basel). 2024 Mar 22;14(7):671. doi: 10.3390/diagnostics14070671 (PMC11011550; doi:10.3390/diagnostics14070671)
Supplement: Supplementary file 1 [file diagnostics-14-00671-s001.zip]

Archive with 1 entries (1 files):
- diagnostics-2860188-supplementary.pdf
